# Supplementary material for: Dysregulation of Translation Factors EIF2S1, EIF5A and EIF6 in Intestinal-Type Adenocarcinoma (ITAC)
Source: Cancers (Basel). 2021 Nov 11;13(22):5649. doi: 10.3390/cancers13225649 (PMC8616251; doi:10.3390/cancers13225649)
Supplement: Supplementary file 1 [file cancers-13-05649-s001.zip]

Archive with 1 entries (1 files):
- cancers-1451397-supplementary.pdf
